# Supplementary material for: 3D Gel Map of Arabidopsis Complex I
Source: Front Plant Sci. 2013 Jun 4;4:153. doi: 10.3389/fpls.2013.00153 (PMC3671202; doi:10.3389/fpls.2013.00153)
Supplement: Supplementary Table S1 — Protein table of the GelMap (http://www.gelmap.de/arabidopsis-3d-complex-i/). [file 50654_Braun_DataSheet1.XLSX]

## Sheet: GelMap-cell culture
Supp. Table I: Protein table of the GelMap (www.gelmap.de/Arabidopsis-3D-complex -I)
ID1	Score2	Coverage3	Peptides4	MM calc5	Name6	Accession7	Database8	Topology9	x10	y11
1	43.75	1.74497	1	81.1302	75 kDa subunit	AT5G37510.1	Tair_10	b) peripheral arm	84	90
2	2321.28	49.9329	99	81.1302	75 kDa subunit	AT5G37510.1	Tair_10	b) peripheral arm	136	116
2	68.55	2.39163	1	74.267	ND5 (ATMG00060/ATMG00513/ATMG00665))	ATMG00513.E	Tair_10	a) membrane arm	136	116
3	3146.03	61.745	156	81.1302	75 kDa subunit	AT5G37510.1	Tair_10	b) peripheral arm	136	146
4	870.71	26.0403	24	81.1302	75 kDa subunit	AT5G37510.1	Tair_10	b) peripheral arm	168	178
4	843.398	35.2459	34	68.5126	GLDH	AT3G47930.1	Tair_10	a) membrane arm	168	178
5	251.523	12.1399	6	53.4152	51 kDa subunit	AT5G08530.1	Tair_10	b) peripheral arm	190	196
6	288.643	12.1399	8	53.4152	51 kDa subunit	AT5G08530.1	Tair_10	b) peripheral arm	206	202
7	834.015	31.2757	35	53.4152	51 kDa subunit	AT5G08530.1	Tair_10	b) peripheral arm	216	218
8	2209.48	60.9053	129	53.4152	51 kDa subunit	AT5G08530.1	Tair_10	b) peripheral arm	240	234
9	253.543	12.1399	7	53.4152	51 kDa subunit	AT5G08530.1	Tair_10	b) peripheral arm	286	242
9	129.99	4.18535	4	73.8596	ND5	ATMG00060.1	Tair_10	a) membrane arm	286	242
10	973.96	35.533	57	44.5493	ND7	ATMG00510.1	Tair_10	b) peripheral arm	302	274
11	1999.42	60.199	131	43.9078	39 kDa subunit	AT2G20360.1	Tair_10	b) peripheral arm	326	296
12	183.74	8.45771	7	43.9078	39 kDa subunit	AT2G20360.1	Tair_10	b) peripheral arm	348	308
13	89.83	13.3094	2	30.0465	CA2	AT1G47260.1	Tair_10	c) CA domain (membrane arm)	342	324
14	245.12	7.61523	12	54.8437	ND2 (ATMG00285/ATMG01320)	ATMG00285.1	Tair_10	a) membrane arm	418	304
14	46.41	2.62626	2	55.1963	ND4	ATMG00580	Tair_10	a) membrane arm	418	304
15	44.96	6.34146	2	23.4788	ND6	ATMG00270.1	Tair_10	a) membrane arm	448	336
16	1480.71	73.0216	82	30.0465	CA2	AT1G47260.1	Tair_10	c) CA domain (membrane arm)	378	364
16	883.41	65.4545	41	29.9524	CA1	AT1G19580.1	Tair_10	c) CA domain (membrane arm)	378	364
17	686.09	50	22	30.0465	CA2	AT1G47260.1	Tair_10	c) CA domain (membrane arm)	392	352
17	214.4	22.1818	5	29.9524	CA1	AT1G19580.1	Tair_10	c) CA domain (membrane arm)	392	352
18	171.44	19.4245	3	30.0465	CA2	AT1G47260.1	Tair_10	c) CA domain (membrane arm)	424	366
18	88.1	8.72727	1	29.9524	CA1	AT1G19580.1	Tair_10	c) CA domain (membrane arm)	424	366
19	460.45	21.223	6	30.0465	CA2	AT1G47260.1	Tair_10	c) CA domain (membrane arm)	388	378
19	236.45	16.2791	4	27.8201	CA3	AT5G66510.1	Tair_10	c) CA domain (membrane arm)	388	378
19	167.063	14.5455	3	29.9524	CA1	AT1G19580.1	Tair_10	c) CA domain (membrane arm)	388	378
20	953.77	52.518	33	30.0465	CA2	AT1G47260.1	Tair_10	c) CA domain (membrane arm)	408	378
20	521.37	41.8605	19	27.8201	CA3	AT5G66510.1	Tair_10	c) CA domain (membrane arm)	408	378
20	479.833	38.9091	19	29.9524	CA1	AT1G19580.1	Tair_10	c) CA domain (membrane arm)	408	378
21	601.17	47.2868	27	27.8201	CA3	AT5G66510.1	Tair_10	c) CA domain (membrane arm)	412	402
21	231.78	20	9	28.3704	24 kDa subunit	AT4G02580.1	Tair_10	b) peripheral arm	412	402
22	447.52	29.6875	19	27.9387	CAL2	AT3G48680.1	Tair_10	c) CA domain (membrane arm)	422	446
22	110.77	10.8108	27	25.4866	TYKY-1	AT1G79010.1	Tair_10	b) peripheral arm	422	446
22	73.1	5.40541	5	25.3614	TYKY-2	AT1G16700.1	Tair_10	b) peripheral arm	422	446
23	745.5	40.2344	40	27.9387	CAL2	AT3G48680.1	Tair_10	c) CA domain (membrane arm)	456	432
23	517.97	28.9683	26	27.5525	CAL1	AT5G63510.1	Tair_10	c) CA domain (membrane arm)	456	432
24	180.89	13.2812	34	27.9387	CAL2	AT3G48680.1	Tair_10	c) CA domain (membrane arm)	482	444
25	765.17	48.4211	51	22.6733	ND9	ATMG00070.1	Tair_10	b) peripheral arm	494	466
26	126.06	7.38462	3	35.6523	ND1 (ATMG00516/ATMG01120/ATMG01275)	ATMG00516.1	Tair_10	a) membrane arm	542	420
27	742.34	68.6391	22	19.1669	B13	AT5G52840.1	Tair_10	b) peripheral arm	500	486
28	777.64	57.9882	35	19.1669	B13	AT5G52840.1	Tair_10	b) peripheral arm	526	494
29	585.54	68.0473	18	19.1669	B13	AT5G52840.1	Tair_10	b) peripheral arm	528	510
29	62.59	11.2676	2	15.0864	AT1G18320	AT1G18320.1	Tair_10	a) membrane arm	528	510
30	542.74	11.0092	17	24.0281	PSST	AT5G11770.2	Tair_10	b) peripheral arm	564	524
31	479.68	54.0881	19	18.3052	B17.2	AT3G03100.1	Tair_10	b) peripheral arm	580	544
32	42.47	17.0455	1	9.85188	KFYI	AT4G00585.1	Tair_10	a) membrane arm	646	542
33	403.52	37.6623	22	17.1238	18 kDa subunit	AT5G67590.1	Tair_10	b) peripheral arm	558	580
33	328.31	23.2704	15	16.9887	B14.7	AT2G42210.1	Tair_10	a) membrane arm	558	580
33	122.61	17.5573	4	15.0286	B14.5a	AT5G08060.1	Tair_10	b) peripheral arm	558	580
34	528.82	60.1399	28	16.1112	B16.6-2	AT2G33220	Tair_10	a) membrane arm	596	606
34	438.7	55.2448	19	16.1151	B16.6-1	AT1G04630.1	Tair_10	a) membrane arm	596	606
35	638.79	64.1026	24	13.6079	B22	AT4G34700.1	Tair_10	a) membrane arm	640	628
36	427.2	77.3585	29	12.4303	PDSW-1	AT3G18410.1	Tair_10	a) membrane arm	638	648
36	402.5	82.243	27	12.5224	PDSW-2	AT1G49140.1	Tair_10	a) membrane arm	638	648
36	267.74	32.3308	16	15.0728	B14	AT3G12260.1	Tair_10	a) membrane arm	638	648
37	572.04	85.4369	42	11.7319	B18	AT2G02050.1	Tair_10	a) membrane arm	650	672
37	553.3	51.3274	27	11.9403	P2 (AT2G27730)	AT2G27730.1	Tair_10	a) membrane arm	650	672
37	154.98	38.8889	13	12.1519	PGIV-1	AT3G06310.1	Tair_10	a) membrane arm	650	672
37	46.83	27.3585	5	11.9598	PGIV-2	AT5G18800.1	Tair_10	a) membrane arm	650	672
38	727.3	90.2913	54	11.7319	B18	AT2G02050.1	Tair_10	a) membrane arm	664	696
38	204.56	36.7925	14	11.9598	PGIV-2	AT5G18800.1	Tair_10	a) membrane arm	664	696
39	454.528	51.0204	29	11.7837	P1 (AT1G67350)	AT1G67350	Tair_10	a) membrane arm	708	686
40	601.24	69.8113	29	11.3377	MNLL	AT4G16450.1	Tair_10	a) membrane arm	704	740
41	399.893	39.759	12	9.88659	15 kDa-1	AT3G62790.1	Tair_10	a) membrane arm	740	726
41	399.893	39.759	12	9.88659	15 kDa-2	AT2G47690	Tair_10	a) membrane arm	740	726
41	392.72	61.8557	15	10.8437	B8	AT5G47890.1	Tair_10	b) peripheral arm	740	726
41	185.983	45.4545	14	9.85188	KFYI	AT4G00585.1	Tair_10	a) membrane arm	740	726
42	383.21	54.6392	25	10.8437	B8	AT5G47890.1	Tair_10	b) peripheral arm	750	744
42	368.58	49.1228	22	12.6244	ESSS-1	AT2G42310.1	Tair_10	a) membrane arm	750	744
42	259.04	49.1228	14	12.6545	ESSS-2	AT3G57785.1	Tair_10	a) membrane arm	750	744
43	113.49	17.6471	5	13.9252	ND3	ATMG00990.E	Tair_10	a) membrane arm	796	714
44	299.2	43.6364	22	12.2262	13 kDa subunit	AT3G03070.1	Tair_10	b) peripheral arm	738	776
44	242.67	42.4	16	13.2029	ASHI	AT5G47570.1	Tair_10	a) membrane arm	738	776
45	324.503	64.3836	13	8.21914	B12-1	AT1G14450.1	Tair_10	a) membrane arm	788	784
45	316.095	81.9444	15	8.04605	B12-2	AT2G02510.1	Tair_10	a) membrane arm	788	784
46	237.16	46.4789	19	8.28623	B15	AT2G31490.1	Tair_10	a) membrane arm	846	794
47	416.01	77.7778	29	9.2017	B14.5b	AT4G20150.1	Tair_10	a) membrane arm	846	814
47	242.54	79.7101	21	7.56262	AGGG	AT1G76200.1	Tair_10	a) membrane arm	846	814
48	199.07	42.8571	23	7.52889	SGDH	AT1G67785.1	Tair_10	b) peripheral arm	864	828
49	84.74	20	8	7.33269	MWFE	AT3G08610.1	Tair_10	a) membrane arm	842	846
50	198.57	38.4615	7	6.79874	B9	AT2G46540.1	Tair_10	a) membrane arm	930	878
51	-	-	-	10.91	ND4L?	ATMG00650	Tair_10	d) not identified	866	874
52	-	-	-	-	unidentified protein	-	-	d) not identified	874	900
	-	-	-	8.44	AT5G14105	AT5G14105	Tair_10	e) candidates for further complex I subunits	236	1012
	-	-	-	8.34	AT1G68680	AT1G68680	Tair_10	e) candidates for further complex I subunits	236	1012
	-	-	-	10.7	AT1G72170	AT1G72170	Tair_10	e) candidates for further complex I subunits	236	1012
	-	-	-	9.8	AT2G28430	AT2G28430	Tair_10	e) candidates for further complex I subunits	236	1012
	-	-	-	19.9	AT1G72750	AT1G72750	Tair_10	e) candidates for further complex I subunits	236	1012
	-	-	-	18.2	AT3G10110	AT3G10110	Tair_10	e) candidates for further complex I subunits	236	1012
Supp. Table I: Protein table of the GelMap (www.gelmap.de/Arabidopsis-3D-complex -I)
1 spot ID on the 3D Blue native / SDS / SDS gel
2 Mascot probability score for the protein identification (www.matrixscience.com)
3 sequence coverage (%) of a protein by the identified peptides
4 number of peptides matching to a protein hit
5 calculated molecular mass (kDa) of the protein
6 name of protein
7 accession number according to TAIR database (www.arabidopsis.org)
8 database used for the Mascot search (Tair database, release 10, www.arabidopsis.org)
9 position of the subunit within complex I
10 x coordinate (gel)
11 y coordinate (gel)

## Sheet: leaves
Supp. Table II: Protein table of complex I subunits in leaves of Arabidopsis thaliana
ID1	Score2	Coverage3	Peptides4	MM calc5	Name6	Accession7	Database8	Topology9
3	225.41	5.63758	3	81.18	75kDa	At5g37510	Tair_10	b) peripheral arm
5	672.713	39.5522	33	43.9078	39 kDa subunit	AT2G20360.1	Tair_10	b) peripheral arm
5	248.99	11.1675	8	44.5493	ND7	ATMG00510.1	Tair_10	b) peripheral arm
5	247.975	18.3128	9	53.4152	51 kDa subunit	AT5G08530.1	Tair_10	b) peripheral arm
6	374.545	25.7202	12	53.4152	51 kDa subunit	AT5G08530.1	Tair_10	b) peripheral arm
6	303.05	27.1144	9	43.9078	39 kDa subunit	AT2G20360.1	Tair_10	b) peripheral arm
7	1012.65	46.0199	41	43.9078	39 kDa subunit	AT2G20360.1	Tair_10	b) peripheral arm
7	447.045	25.7202	15	53.4152	51 kDa subunit	AT5G08530.1	Tair_10	b) peripheral arm
9	74.8	3.8864	4	74.267	ND5	AtMg00513	Tair_10	a) membrane arm
9	71.6433	3.8864	3	74.267	ND5	AtMg00513	Tair_10	a) membrane arm
9	63.82	2.20441	1	55.4132	ND2	AtMg00285	Tair_10	a) membrane arm
10	871.563	44.2786	39	43.9078	39 kDa subunit	AT2G20360.1	Tair_10	b) peripheral arm
10	493.09	27.665	9	44.9	ND7	AtMg00510	Tair_10	b) peripheral arm
10	206.525	16.8724	9	53.4152	51 kDa subunit	AT5G08530.1	Tair_10	b) peripheral arm
11	1664.96	53.2338	93	43.9078	39 kDa subunit	AT2G20360.1	Tair_10	b) peripheral arm
11	672.88	32.2335	24	44.5493	ND7	ATMG00510.1	Tair_10	b) peripheral arm
14	202.377	6.21242	6	55.4132	ND2	AtMg00285/AtMg01320	Tair_10	a) membrane arm
14	116.66	9.49495	7	55.7928	ND4	AtMg00580	Tair_10	a) membrane arm
16	628.773	37.0909	36	29.9524	CA1	AT1G19580	Tair_10	c) CA domain (membrane arm)
16	1080.1	58.9928	62	30.0465	CA2	AT1G47260	Tair_10	c) CA domain (membrane arm)
17	162.42	18.75	4	27.9387	CAL2	AT3G48680.1	Tair_10	c) CA domain (membrane arm)
17	62	5.09804	1	28.3704	24 kDa subunit	AT4G02580.1	Tair_10	b) peripheral arm
17	57.07	6.83453	2	30.0465	CA2	AT1G47260.1	Tair_10	c) CA domain (membrane arm)
19	640.524	43.8849	24	30.0465	CA2	AT1G47260	Tair_10	c) CA domain (membrane arm)
19	445.953	25.1938	15	27.8201	CA3	AT5G66510	Tair_10	c) CA domain (membrane arm)
19	331.44	20.7273	15	29.9524	CA1	AT1G19580	Tair_10	c) CA domain (membrane arm)
18	84.18	9.76562	2	27.9387	CAL2	AT3G48680.1	Tair_10	c) CA domain (membrane arm)
18	36.97	5.09804	1	28.3704	24 kDa subunit	AT4G02580.1	Tair_10	b) peripheral arm
22	447.52	29.6875	19	27.9387	CAL2	At3g48680	Tair_10	c) CA domain (membrane arm)
22	105.57	14.8649	5	25.4866	TYKY-1	AT1G79010.1	Tair_10	b) peripheral arm
22	61.9	6.83453	2	30.0465	CA2	AT1G47260.1	Tair_10	c) CA domain (membrane arm)
22	42.84	4.05405	1	28.3704	TYKY-2	AT1G16700	Tair_10	b) peripheral arm
23	745.5	40.2344	40	27.9387	CAL2	At3g48680	Tair_10	c) CA domain (membrane arm)
23	517.97	28.9683	26	27.5525	CAL1	AT5G63510	Tair_10	c) CA domain (membrane arm)
23	124.36	11.0526	3	22.6733	ND9	ATMG00070.1	Tair_10	b) peripheral arm
23	30.7	5.40541	2	25.4866	TYKY-1	AT1G79010.1	Tair_10	b) peripheral arm
24	217.45	18.75	4	27.9387	CAL2	AT3G48680.1	Tair_10	c) CA domain (membrane arm)
24	83.5	12.2302	3	30.0465	CA2	AT1G47260.1	Tair_10	c) CA domain (membrane arm)
24	80.3	11.5789	2	22.6733	ND9	ATMG00070.1	Tair_10	b) peripheral arm
24	46.65	5.09804	1	28.3704	24 kDa subunit	AT4G02580.1	Tair_10	b) peripheral arm
24	36.16	5.40541	2	25.4866	TYKY-1	AT1G79010.1	Tair_10	b) peripheral arm
25	765.17	48.4211	51	22.6733	ND9	ATMG00070	Tair_10	b) peripheral arm
25	601.65	43.254	29	27.5525	CAL1	AT5G63510.1	Tair_10	c) CA domain (membrane arm)
25	567.71	48.4375	24	27.9387	CAL2	AT3G48680.1	Tair_10	c) CA domain (membrane arm)
25	211.77	27.6978	8	30.0465	CA2	AT1G47260.1	Tair_10	b) peripheral arm
25	58.79	5.09804	3	28.3704	24 kDa subunit	AT4G02580.1	Tair_10	b) peripheral arm
26	85.17	9.84615	4	36.0063	ND1	AtMg00516	Tair_10	a) membrane arm
27	103.96	11.2426	5	19.1669	B13	At5g52840	Tair_10	b) peripheral arm
28	345.267	50.8876	17	19.1669	B13	At5g52840	Tair_10	b) peripheral arm
30	75.46	4.12844	2	24.0281	PSST	At5g11770	Tair_10	b) peripheral arm
33	180.4	22.6415	7	16.9887	B14.7	AT2G42210.1	Tair_10	a) membrane arm
33	106.98	12.3377	5	17.1238	18kDa	At5g67590	Tair_10	b) peripheral arm
34	240.28	26.5734	8	16.1151	B16.6-1	At1g04630	Tair_10	a) membrane arm
36	43.67	10.2804	1	12.5224	PDSW-2	At1g49140	Tair_10	a) membrane arm
36	33.25	10.3774	1	12.4303	PDSW-1	At3g18410	Tair_10	a) membrane arm
37	61.96	13.2743	1	11.9403	P2 (AT2G27730)	At2g27730	Tair_10	a) membrane arm
38	70.16	23.301	5	11.7319	B18	At2g02050	Tair_10	a) membrane arm
39	141.18	11.2245	3	11.7837	P1 (AT1G67350)	AT1G67350	Tair_10	a) membrane arm
40	122.9	11.3208	3	11.3377	MNLL	AT4G16450	Tair_10	a) membrane arm
42	91.43	14.433	2	10.8437	B8	At5g47890	Tair_10	a) membrane arm
45	141.487	16.4384	3	8.21914	B12-1	AT1G14450	Tair_10	a) membrane arm
45	140.153	16.6667	3	8.04605	B12-2	At2g02510	Tair_10	a) membrane arm
46	43.2	12.6761	1	8.28623	B15	AT2G31490	Tair_10	a) membrane arm
49	69.85	20	4	7.33269	MWFE	AT3G08610	Tair_10	a) membrane arm
48	136.988	42.8571	10	7.52889	SGDH	AT1G67785	Tair_10	b) peripheral arm
48	86.51	8.64198	3	9.2017	B14.5b	AT4G20150	Tair_10	a) membrane arm
48	43.13	12.6761	3	8.28623	B15	AT2G31490.1	Tair_10	a) membrane arm
Supp. Table II: Protein table of complex I subunits in leaves of Arabidopsis thaliana
1 spot ID on the 3D Blue native / SDS / SDS gel
2 Mascot probability score for the protein identification (www.matrixscience.com)
3 sequence coverage (%) of a protein by the identified peptides
4 number of peptides matching to a protein hit
5 calculated molecular mass (kDa) of the protein
6 name of protein
7 accession number according to TAIR database (www.arabidopsis.org)
8 database used for the Mascot search (Tair database, release 10, www.arabidopsis.org)
9 position of the subunit within complex I

## Sheet: roots
Supp. Table III: Protein table of complex I subunits in roots of Arabidopsis thaliana
ID1	Score2	Coverage3	Peptides4	MM calc5	Name6	Accession7	Database8	Topology9
11	228.73	16.6667	12	43.9078	39 kDa subunit	AT2G20360.1	Tair_10	b) peripheral arm
12	1148.77	45.0249	62	43.9078	39 kDa subunit	AT2G20360.1	Tair_10	b) peripheral arm
14	67.02	2.20441	2	54.8437	ND2 (ATMG00285/ATMG01320)	ATMG00285.1	Tair_10	a) membrane arm
23	535.28	29.6875	20	27.9387	CAL2	AT3G48680.1	Tair_10	c) CA domain (membrane arm)
23	105.61	7.45098	2	28.3704	24 kDa subunit	AT4G02580.1	Tair_10	b) peripheral arm
25	348.03	32.1053	19	22.6733	ND9	ATMG00070.1	Tair_10	b) peripheral arm
27	430.93	42.6036	18	19.1669	B13	AT5G52840.1	Tair_10	b) peripheral arm
28	290.09	28.9941	11	19.1669	B13	AT5G52840.1	Tair_10	b) peripheral arm
29	167.05	29.5858	6	19.1669	B13	AT5G52840.1	Tair_10	b) peripheral arm
30	61.4925	4.12844	2	24.0281	PSST	AT5G11770.1	Tair_10	b) peripheral arm
36	63.03	10.2804	1	12.5224	PDSW-2	AT1G49140.1	Tair_10	a) membrane arm
36	45.61	10.3774	1	12.4303	PDSW-1	AT3G18410.1	Tair_10	a) membrane arm
37	305.88	33.6283	12	11.9403	P2 (AT2G27730)	AT2G27730.1	Tair_10	a) membrane arm
37	69.63	20.3883	6	11.7319	B18	AT2G02050.1	Tair_10	a) membrane arm
40	163.97	20.7547	8	11.3377	MNLL	AT4G16450.1	Tair_10	a) membrane arm
Supp. Table III: Protein table of complex I subunits in roots of Arabidopsis thaliana
1 spot ID on the 3D Blue native / SDS / SDS gel
2 Mascot probability score for the protein identification (www.matrixscience.com)
3 sequence coverage (%) of a protein by the identified peptides
4 number of peptides matching to a protein hit
5 calculated molecular mass (kDa) of the protein
6 name of protein
7 accession number according to TAIR database (www.arabidopsis.org)
8 database used for the Mascot search (Tair database, release 10, www.arabidopsis.org)
9 position of the subunit within complex I
